# Supplementary material for: KDM6B interacts with TFDP1 to activate P53 signaling in regulating mouse palatogenesis
Source: eLife. 2022 Feb 25;11:e74595. doi: 10.7554/eLife.74595 (PMC9007587; doi:10.7554/eLife.74595)
Supplement: Figure 1—figure supplement 1—source data 1. [file elife-74595-fig1-figsupp1-data1.zip]

Archive with 3 entries (3 files):
- Figure 1-figure supplement 1-source data 1 for 1M/Figure 1-figure supplement 1-source data 1 for 1M.tif
- Figure 1-figure supplement 1-source data 1 for 1M/Figure 1-figure supplement 1-source data 2 for 1M.tif
- Figure 1-figure supplement 1-source data 1 for 1M/Figure 1-figure supplement 1-source data 3 for 1M.tif
