# Supplementary material for: KDM6B interacts with TFDP1 to activate P53 signaling in regulating mouse palatogenesis
Source: eLife. 2022 Feb 25;11:e74595. doi: 10.7554/eLife.74595 (PMC9007587; doi:10.7554/eLife.74595)
Supplement: Figure 3—source data 3. [file elife-74595-fig3-data3.xlsx]

## Sheet: Figure 3-source data 3  for fig
Controll	Wnt1-Cre;Kdm6bfl/f
16.8	37.3
15.7	34.9
18.2	38.4
0.000191784
