# Supplementary material for: KDM6B interacts with TFDP1 to activate P53 signaling in regulating mouse palatogenesis
Source: eLife. 2022 Feb 25;11:e74595. doi: 10.7554/eLife.74595 (PMC9007587; doi:10.7554/eLife.74595)
Supplement: Figure 5—source data 2. [file elife-74595-fig5-data2.zip]

Archive with 3 entries (3 files):
- Figure 5-source data 2 for 5J/Figure 5-source data 5 for Figure 5J.tif
- Figure 5-source data 2 for 5J/Figure 5-source data 6 for Figure 5J.tif
- Figure 5-source data 2 for 5J/Figure 5-source data 7 for Figure 5J.tif
