# Supplementary material for: KDM6B interacts with TFDP1 to activate P53 signaling in regulating mouse palatogenesis
Source: eLife. 2022 Feb 25;11:e74595. doi: 10.7554/eLife.74595 (PMC9007587; doi:10.7554/eLife.74595)
Supplement: Figure 5—source data 4. [file elife-74595-fig5-data4.zip]

Archive with 4 entries (4 files):
- Figure 5-source data 4 for 5V/Figure 5-source data 11 for Figure 5V.tif
- Figure 5-source data 4 for 5V/Figure 5-source data 12 for Figure 5V.tif
- Figure 5-source data 4 for 5V/Figure 5-source data 13 for Figure 5V.tif
- Figure 5-source data 4 for 5V/Figure 5-source data 14 for Figure 5V.tif
