# Supplementary material for: KDM6B interacts with TFDP1 to activate P53 signaling in regulating mouse palatogenesis
Source: eLife. 2022 Feb 25;11:e74595. doi: 10.7554/eLife.74595 (PMC9007587; doi:10.7554/eLife.74595)
Supplement: Figure 8—source data 1. [file elife-74595-fig8-data1.xlsx]

## Sheet: Figure 8-source data 1 for figu
	Control			Wnt1-Cre;Kdm6bfl/fl			Wnt1-Cre;Kdm6bfl/fl;Ezh2fl/+
Gapdh Promoter	0.704473	0.776746	1.34164	1.15942	1.26264	1.57366	1.09982	1.10129	1.04748
p53 Promoter	0.904474	1.39758	1.38554	3.76644	3.57307	3.45284	2.4534	1.78476	2.23117
