# Supplementary material for: KDM6B interacts with TFDP1 to activate P53 signaling in regulating mouse palatogenesis
Source: eLife. 2022 Feb 25;11:e74595. doi: 10.7554/eLife.74595 (PMC9007587; doi:10.7554/eLife.74595)
Supplement: Figure 8—source data 11. [file elife-74595-fig8-data11.zip]

Archive with 5 entries (5 files):
- Figure 8-source data 11 for 8T/Figure 8-source data 11 for Figure 8T .tif
- Figure 8-source data 11 for 8T/Figure 8-source data 12 for Figure 8T.tif
- Figure 8-source data 11 for 8T/Figure 8-source data 13 for Figure 8T.tif
- Figure 8-source data 11 for 8T/Figure 8-source data 14 for Figure 8T.tif
- Figure 8-source data 11 for 8T/Figure 8-source data 15 for Figure 8T.tif
